# Supplementary material for: Didymin Ameliorates Dextran Sulfate Sodium (DSS)-Induced Ulcerative Colitis by Regulating Gut Microbiota and Amino Acid Metabolism in Mice
Source: Metabolites. 2024 Oct 14;14(10):547. doi: 10.3390/metabo14100547 (PMC11509612; doi:10.3390/metabo14100547)
Supplement: Supplementary file 1 [file metabolites-14-00547-s001.zip]

Archive with 1 entries (1 files):
- metabolites-3208204-supplementary.pdf
